# Supplementary material for: Atlantic origin of the increasing Asian westerly jet interannual variability
Source: Nat Commun. 2024 Mar 9;15:2155. doi: 10.1038/s41467-024-46543-x (PMC10925044; doi:10.1038/s41467-024-46543-x)
Supplement: Supplementary file 4 — Supplementary Code 1 [file 41467_2024_46543_MOESM4_ESM.zip]

Archive with 17 entries (14 files):
- NC_soft/
- NC_soft/.DS_Store
- __MACOSX/NC_soft/._.DS_Store
- NC_soft/U200_Clim.png
- __MACOSX/NC_soft/._U200_Clim.png
- NC_soft/README.md
- __MACOSX/NC_soft/._README.md
- NC_soft/NCEP2_U200_JA.nc
- NC_soft/U200_Clim.ncl
- __MACOSX/NC_soft/._U200_Clim.ncl
- NC_soft/.vscode/
- NC_soft/sub_toolbox.ncl
- __MACOSX/NC_soft/._sub_toolbox.ncl
- NC_soft/sub_read.ncl
- __MACOSX/NC_soft/._sub_read.ncl
- NC_soft/.vscode/.filedump
- NC_soft/.vscode/colors/
