# Supplementary material for: Atlantic origin of the increasing Asian westerly jet interannual variability
Source: Nat Commun. 2024 Mar 9;15:2155. doi: 10.1038/s41467-024-46543-x (PMC10925044; doi:10.1038/s41467-024-46543-x)
Supplement: Supplementary file 4 — Supplementary Code 1 [file 41467_2024_46543_MOESM4_ESM.zip › NC_soft/README.md]

# NCL (NCAR Command Language) Code

This repository contains code for scientific data analysis and visualization using NCL (NCAR Command Language).
## IOntroduction
NCL, or the NCAR Command Language, is a free and open-source data analysis and visualization software developed by the National Center for Atmospheric Research (NCAR). It is designed primarily for the analysis and visualization of geoscientific data, with a special emphasis on high-dimensional data.

NCL provides a wide range of functionalities for scientific data analysis, including file input and output, data processing, statistical analysis, and data visualization. It supports a broad range of data formats, including netCDF, HDF, GRIB, and others.

One of the distinguishing features of NCL is its high-level language for manipulating and visualizing data. It provides a large number of built-in functions and procedures, which allows users to write scripts to perform complex tasks with relatively few lines of code. The language is array-based, which means it is particularly suited for working with large, multi-dimensional datasets.

NCL also offers powerful visualization capabilities. It includes a wide range of graphical techniques for data presentation, such as contour plots, color-shaded plots, vector plots, and others. The graphics are highly customizable, allowing users to control virtually every aspect of the plot.

In addition to its standalone capabilities, NCL can be used in conjunction with other tools in the NCAR software suite, such as the NCAR Graphics library, for even more powerful data analysis and visualization workflows.

NCL is widely used in the atmospheric and oceanographic sciences, but its capabilities make it suitable for a broad range of scientific and engineering fields.
## Software and Version
NCL (NCAR Command Language)
Version: 6.6.2
Source code of NCL package is available at https://github.com/NCAR/ncl/
The NCAR Command Language (Version 6.6.2) [Software]. (2019).
http://dx.doi.org/10.5065/D6WD3XH5

## System requirements
### Operating System
NCL is supported on several types of Unix systems like Linux, macOS, and Solaris. NCL is not officially supported on Windows, but it may be possible to run it using a Unix-like environment such as Cygwin or Windows Subsystem for Linux (WSL).
### Software Dependencies
NCL requires several software libraries to be installed on your system. These include, but are not necessarily limited to:

* NetCDF (version 4 or higher)
* HDF5
* SZIP
* ZLIB
* JasPer (for JPEG-2000 support)
* libpng (for PNG support)
* libcurl (for OPeNDAP support)

The exact versions required for these libraries may vary depending on the version of NCL you are using. Please refer to the NCL installation guide for the most accurate information.
## Installation Guide
NCL can be installed from precompiled binaries available on the official NCAR website, or it can be compiled from source. If you choose to compile from source, you will also need a compatible C and Fortran compiler.

Typically, the most easy way to install NCL is via the "conda" command:
```
conda create -n ncl_stable -c conda-forge ncl
source activate ncl_stable
```
Detailed installation guide is available at https://www.ncl.ucar.edu/Download/


On a "normal" desktop computer, assuming that all the dependencies are met, it typically takes about 15-30 minutes to download and install NCL from precompiled binaries, for one who is unfamiliar with the process.

## Usage
To use NCL, you need to write .ncl script files and then run them from the command line. In this repository, you will find some sample .ncl files that can be used as references.

For example, you can run a script with the following command:
```
ncl your_script.ncl
```

## Testing

A test script is embedded in the NCL package to ensure that NCL is correctly installed.
See: https://www.ncl.ucar.edu/Download/conda.shtml

From a UNIX terminal window, type:
```
ncl -V
ncl $NCARG_ROOT/lib/ncarg/nclex/gsun/gsun02n.ncl
ncl $NCARG_ROOT/lib/ncarg/nclex/nug/NUG_multi_timeseries.ncl
```
The first command should echo "6.6.2".
The second command should pop up an "x11" window with a simple line contour plot. Click on this window to advance to the next plot (there are five plots total). If the x11 windows don't come up, then something may be wrong with your DISPLAY environment variable. See the install from binary instruction page for details about setting DISPLAY.
The third command should produce a PNG file called "NUG_multi_timeseries.png"
![Alt text](NUG_multi_timeseries_lg.png)

## Demo
We provide a example script (U200_Clim.ncl) to plot the Climatology of U200 during July-August for 1979-2018.
Make sure the sub_toolbox.ncl, sub_read.ncl and u200_JA.mn.nc are in the same directory of U200_Clim.ncl
Then, run this code in the command line
```
  ncl U200_Clim.ncl
```
The NCL will process this script with 1 second, and you will see the output file (U200_Clim.png)

## Reproduction instructions
Our code and part of data for figure1-4 of manuscript entitled "Atlantic origin of the sharply increasing Asian westerly jet variability" is available at https://zenodo.org/doi/10.5281/zenodo.10552597

## Documentation
Detailed documentation for NCL can be found on [the official NCAR website](https://www.ncl.ucar.edu/). There, you can find detailed information on how to use NCL, as well as various functions and procedures.

## License
NCL is released under the GPL license. You can find the full text of the license [here](https://github.com/NCAR/ncl/blob/develop/LICENSE).
