# Supplementary material for: Atlantic origin of the increasing Asian westerly jet interannual variability
Source: Nat Commun. 2024 Mar 9;15:2155. doi: 10.1038/s41467-024-46543-x (PMC10925044; doi:10.1038/s41467-024-46543-x)
Supplement: Supplementary file 4 — Supplementary Code 1 [file 41467_2024_46543_MOESM4_ESM.zip › NC_soft/U200_Clim.ncl]

load "sub_toolbox.ncl"
load "sub_read.ncl"
begin
  path = "NCEP2_U200_JA.nc"
  type := "uwnd"
    type@range = (/0,90,0,360/)
    type@year = ispan(1979, 2018, 1)
    type@month = (/7,8/)
    type@level = 200
  u200_JA = read_from_file(path,type)
  u200_JA_clim = dim_avg_n_Wrap(u200_JA, 0)
  printVarSummary(u200_JA_clim)
  wks = gsn_open_wks("png", "U200_Clim")
  res = True
    res@cnFillOn = True
    res@cnLinesOn = False
    res@mpMinLatF = 0
    res@tmXTOn = False
    res@tmYROn = False
    res@tmXBMinorOn = False
    res@tmYLMinorOn = False
  plot = gsn_csm_contour_map_ce(wks, u200_JA_clim, res)
end
