# Supplementary material for: Atlantic origin of the increasing Asian westerly jet interannual variability
Source: Nat Commun. 2024 Mar 9;15:2155. doi: 10.1038/s41467-024-46543-x (PMC10925044; doi:10.1038/s41467-024-46543-x)
Supplement: Supplementary file 5 — Source Data [file 41467_2024_46543_MOESM5_ESM.xlsx]

## Sheet: Figure 1a
Figure 1a
	year	WAJ index	EAJ index	WPJ index
	1979	-0.375	3.742	1.73
	1980	3.231	-2.085	-2.994
	1981	-0.443	4.664	-0.772
	1982	0.457	0.995	-10.061
	1983	2.087	1.499	0.117
	1984	-1.246	2.626	0.507
	1985	2.325	3.383	1.409
	1986	-0.41	-0.651	0.048
	1987	-2.988	1.829	9.168
	1988	-0.547	0.323	-6.495
	1989	-3.092	1.302	-6.332
	1990	6.193	2.222	1.023
	1991	2.125	-2.273	0.625
	1992	3.466	-0.711	1.395
	1993	0.328	2.245	-0.368
	1994	11.411	-0.163	0.304
	1995	5.17	0.317	7.115
	1996	-1.188	-2.305	0.108
	1997	3.69	-1.713	0.199
	1998	-1.408	0.35	-2.948
	1999	-5.12	-8.996	-5.738
	2000	-3.531	-4.703	-3.234
	2001	0.956	-1.413	0.733
	2002	-3.41	-6.058	4.697
	2003	3.113	8.358	5.337
	2004	-3.071	-1.301	2.951
	2005	0.502	-0.979	-2.707
	2006	2.067	2.549	-1.402
	2007	-4.809	-1.796	1.657
	2008	-2.754	-3.038	-3.532
	2009	2.444	7.463	6.016
	2010	-4.054	0.751	3.623
	2011	-2.482	-1.407	-0.154
	2012	-4.835	0.676	-3.353
	2013	4.339	5.195	-0.453
	2014	0.171	1.982	2.07
	2015	-3.026	-7.089	2.515
	2016	-3.96	-4.308	-5.808
	2017	-2.23	0.979	1.052
	2018	0.904	-2.461	1.952

## Sheet: Figure 1d
Figure 1d
	CMIP6 models	Present	Future		LENS2 members	Present	Future
	ACCESS-CM2	3.58	3.441		1001	3.411	3.351
	ACCESS-ESM1-5	4.136	4.829		1021	3.201	4.071
	AWI-CM-1-1-MR	3.138	3.795		1041	3.005	3.315
	BCC-CSM2-MR	3.424	4.04		1061	3.237	3.129
	CanESM5	4.079	3.451		1081.01	3.232	3.386
	CAMS-CSM1-0	3.957	4.179		1101.01	3.286	3.908
	CAS-ESM2-0	2.983	2.537		1121.01	3.623	3.121
	CESM2	3.615	3.458		1141.01	2.746	2.481
	CESM2-FV2	3.277	4.144		1161.01	3.212	3.468
	CESM2-WACCM	3.283	3.584		1181.010	3.19	3.271
	CIESM	3.259	3.108		1231.001	3.453	3.442
	CMCC-CM2-SR5	3.522	3.787		1231	3.443	3.347
	CMCC-ESM2	3.202	3.742		1231	3.89	3.23
	CNRM-CM6-1	3.459	3.289		1231	3.132	3.537
	CNRM-ESM2-1	2.828	3.258		1231.01	3.338	3.843
	E3SM-1-0	3.064	3.719		1231.01	3.332	3.509
	E3SM-1-1	3.427	3.866		1231.01	2.855	3.152
	E3SM-1-1-ECA	3.986	3.895		1231.01	3.256	3.198
	EC-Earth3	3.708	3.739		1231.01	3.382	3.074
	EC-Earth3-CC	3.853	3.369		1231	3.244	3.625
	EC-Earth3-Veg	3.765	3.51		1251	4.344	2.796
	EC-Earth3-Veg-LR	3.706	3.626		1251	3.384	3.495
	FGOALS-f3-L	3.563	3.401		1251	2.978	3.468
	FGOALS-g3	2.627	3.032		1251	3.439	3.22
	FIO-ESM-2-0	3.333	3.883		1251.01	3.083	3.425
	GFDL-CM4	3.414	2.944		1251.01	2.643	3.243
	GFDL-ESM4	2.806	3.162		1251.01	3.21	3.619
	GISS-E2-1-G	3.028	3.434		1251.01	2.683	3.522
	GISS-E2-1-H	3.079	3.737		1251.01	3.242	2.877
	GISS-E2-2-G	2.616	2.862		1251.010	3.255	3.485
	HadGEM3-GC31-LL	3.563	3.893		1281	3.186	3.247
	HadGEM3-GC31-MM	3.598	3.514		1281	3.204	3.415
	IITM-ESM	4.484	3.729		1281	3.755	3.526
	INM-CM4-8	2.932	3.205		1281	3.358	2.99
	INM-CM5-0	3.396	3.271		1281.01	3.003	3.169
	IPSL-CM6A-LR	3.306	3.165		1281.01	2.721	3.387
	KACE-1-0-G	3.912	3.724		1281.01	3.701	3.154
	KIOST-ESM	2.981	3.437		1281.01	3.07	3.282
	MCM-UA-1-0	4.002	4.334		1281.01	3.437	3.732
	MIROC6	3.362	3.393		1281.010	2.655	3.648
	MIROC-ES2H	2.919	3.079		1301	2.874	3.558
	MIROC-ES2L	3.45	3.431		1301	3.103	3.567
	MPI-ESM1-2-HR	3.696	3.597		1301	2.911	2.949
	MPI-ESM1-2-LR	4.112	3.666		1301	3.493	4.323
	MRI-ESM2-0	3.533	3.775		1301.01	2.821	3.398
	NESM3	4.047	3.757		1301.01	3.297	2.809
	NorESM2-LM	4.083	3.789		1301.01	3.882	2.898
	NorESM2-MM	3.769	3.94		1301.01	3.476	3.503
	TaiESM1	2.863	2.933		1301.01	3.123	3.464
	UKESM1-0-LL	4.186	3.64		1301.010	3.285	3.128

## Sheet: Figure 3e
Figure 3e
	year	EAJ index (normalized and detrened)	Year	PC1(P1)	Year	PC1(P2)
	1979	0.716	1979	-0.285	1999	-1.736
	1980	-0.948	1980	1.707	2000	-0.698
	1981	1.02	1981	-1.213	2001	-0.118
	1982	-0.021	1982	0.38	2002	-1.156
	1983	0.143	1983	0.483	2003	2.402
	1984	0.487	1984	-0.455	2004	-0.136
	1985	0.725	1985	-0.369	2005	0.031
	1986	-0.421	1986	0.608	2006	0.414
	1987	0.313	1987	1.295	2007	-0.101
	1988	-0.103	1988	-0.368	2008	-0.424
	1989	0.198	1989	0.035	2009	1.722
	1990	0.483	1990	-0.368	2010	0.205
	1991	-0.796	1991	0.146	2011	-0.099
	1992	-0.327	1992	0.199	2012	0.329
	1993	0.545	1993	1.728	2013	1.106
	1994	-0.131	1994	-1.992	2014	0.717
	1995	0.026	1995	-0.608	2015	-1.5
	1996	-0.712	1996	-0.706	2016	-0.762
	1997	-0.523	1997	-1.447	2017	0.28
	1998	0.092	1998	1.231	2018	-0.476
	1999	-2.588
	2000	-1.33
	2001	-0.361
	2002	-1.684
	2003	2.497
	2004	-0.273
	2005	-0.161
	2006	0.876
	2007	-0.36
	2008	-0.7
	2009	2.351
	2010	0.432
	2011	-0.173
	2012	0.447
	2013	1.771
	2014	0.862
	2015	-1.739
	2016	-0.917
	2017	0.628
	2018	-0.346

## Sheet: Figure 4b
Figure 4b
	Year	SCA(P1)	Year	SCA(P2)
	1979	0.121	1999	-2.089
	1980	0.749	2000	-1.464
	1981	0.52	2001	-0.225
	1982	0.66	2002	-1.975
	1983	0.4	2003	1.617
	1984	1.238	2004	-0.304
	1985	-0.268	2005	0.696
	1986	0.869	2006	-0.009
	1987	-0.588	2007	0.469
	1988	0.53	2008	-0.384
	1989	-1.207	2009	0.458
	1990	-1.745	2010	1.037
	1991	1.648	2011	0.196
	1992	-0.099	2012	0.242
	1993	-0.009	2013	0.992
	1994	1.179	2014	1.106
	1995	-2.145	2015	-0.566
	1996	-0.288	2016	-0.759
	1997	-0.937	2017	0.617
	1998	-0.628	2018	0.344
